# Supplementary material for: Mechanical Stimulation Modulates Osteocyte Regulation of Cancer Cell Phenotype
Source: Cancers (Basel). 2021 Jun 10;13(12):2906. doi: 10.3390/cancers13122906 (PMC8230361; doi:10.3390/cancers13122906)
Supplement: Supplementary file 1 [file cancers-13-02906-s001.zip]

Archive with 1 entries (1 files):
- cancers-1202882-SI.pdf
